# Supplementary material for: The Vicious Cycle of Melanoma-Microglia Crosstalk: Inter-Melanoma Variations in the Brain-Metastasis-Promoting IL-6/JAK/STAT3 Signaling Pathway
Source: Cells. 2023 May 30;12(11):1513. doi: 10.3390/cells12111513 (PMC10253015; doi:10.3390/cells12111513)
Supplement: Supplementary file 1 [file cells-12-01513-s001.zip]

Archive with 5 entries (5 files):
- Supplementary Figure S1.tif
- Supplementary Figure S2.tif
- Table S1 6.3.23.pdf
- Table S2.pdf
- Table S3.pdf
